# Supplementary material for: Annual PM2.5 exposure and clinical, laboratory, and stroke-risk outcomes in pediatric sickle cell disease
Source: JCI Insight. 2025 Jun 9;10(11):e190648. doi: 10.1172/jci.insight.190648 (PMC12220963; doi:10.1172/jci.insight.190648)
Supplement: Supporting data values [file jciinsight-10-190648-s084.xlsx]

## Sheet: Fig 1a
			outcome_variable	Transformed_Estimate	CI_lower_transformed	CI_upper_transformed	P.value
			ED Visits	1.02122	0.944218	1.10451	0.592
			Hospital Days	1.163	1.00204	1.3498	0.047

## Sheet: Fig 1b
				outcome_variable	Estimate	CI_lower	CI_upper	P.value
				ANC	0.138	0.03216	0.24384	0.01
				WBC	0.188	0.03316	0.34284	0.017

## Sheet: Fig 1c
				outcome_variable	Transformed_Estimate	CI_lower_transformed	CI_upper_transformed	P.value
				Hospitalization (Yes)	1.02224	1.0024	1.04248	0.024
				Transcranial doppler (abnormal)	1.04917	1.02478	1.07414	0

## Sheet: Fig 2a
				outcome_variable	Estimate	CI_lower	CI_upper	P.value
				ANC	-0.249	-0.41756	-0.08044	0.004
				ED	0.08	-0.0474	0.2074	0.217
				Hospital Days	0.083	-0.1816	0.3476	0.536
				Transcranial doppler	0	-0.0392	0.0392	0.988
				WBC	-0.384	-0.62116	-0.14684	0.001

## Sheet: Fig 2b
				outcome_variable	Estimate	CI_lower	CI_upper	P.value
				ANC	0.013	-0.1634	0.1894	0.889
				ED	0.047	-0.06864	0.16264	0.422
				Hospital Days	-0.042	-0.31248	0.22848	0.76
				Transcranial doppler	-0.008	-0.04916	0.03316	0.719
				WBC	-0.098	-0.3528	0.1568	0.45

## Sheet: Fig 2c
				outcome_variable	Estimate	CI_lower	CI_upper	P.value
				ANC	-0.086	-0.27024	0.09824	0.358
				ED	0.063	-0.05068	0.17668	0.278
				Hospital Days	-0.144	-0.41448	0.12648	0.298
				Transcranial doppler	0.029	-0.01608	0.07408	0.208
				WBC	-0.06	-0.34028	0.22028	0.675

## Sheet: Fig 3
				Outcome Variable	Burden Type	Estimate (OR)	95% CI Lower	95% CI Upper
				Transcranial doppler (abnormal)	pm25_1yr_burden	1.05022	1.02581	1.07521
				Transcranial doppler (abnormal)	pm25_2yr_burden	1.06609	1.03318	1.10005
				Transcranial doppler (abnormal)	pm25_3yr_burden	1.09746	1.04498	1.15258
				Transcranial doppler (abnormal)	pm25	1.04917	1.02478	1.07414

## Sheet: FIg 4
				outcome_variable	variable_name	Estimate	CI_lower	CI_upper
				ANC	ec	0.202	-0.09004	0.49404
				ANC	nh4	0.313	0.09544	0.53056
				ANC	no3	0.192	-0.03536	0.41936
				ANC	oc	0.106	-0.05668	0.26868
				ANC	pm25	0.138	0.03216	0.24384
				ANC	so4	0.281	0.04776	0.51424
				ED	ec	0.024	-0.19552	0.24352
				ED	nh4	0.034	-0.1326	0.2006
				ED	no3	-0.009	-0.16188	0.14388
				ED	oc	0.015	-0.09868	0.12868
				ED	pm25	0.021	-0.0574	0.0994
				ED	so4	0.025	-0.15728	0.20728
				HospDays	ec	0.648	0.22072	1.07528
				HospDays	nh4	0.33	0.03404	0.62596
				HospDays	no3	0.343	0.04508	0.64092
				HospDays	oc	0.033	-0.20808	0.27408
				HospDays	pm25	0.151	0.00204	0.29996
				HospDays	so4	0.371	0.05348	0.68852
				TCD	ec	0.024	-0.0446	0.0926
				TCD	nh4	0.111	0.05612	0.16588
				TCD	no3	0.116	0.06896	0.16304
				TCD	oc	-0.022	-0.06708	0.02308
				TCD	so4	0.122	0.06712	0.17688
				TCD	pm25	0.048	0.02448	0.07152
				WBC	ec	0.071	-0.3896	0.5316
				WBC	nh4	0.387	0.05772	0.71628
				WBC	no3	0.142	-0.201	0.485
				WBC	oc	0.065	-0.18588	0.31588
				WBC	pm25	0.188	0.03316	0.34284
				WBC	so4	0.337	-0.01384	0.68784
